# Supplementary material for: 5,6-Dihydro-5,6-Epoxymultiplolide A, Cytosporone C, and Uridine Production by Diaporthe hongkongensis, an Endophytic Fungus from Minquartia guianensis
Source: Microorganisms. 2025 Mar 31;13(4):792. doi: 10.3390/microorganisms13040792 (PMC12029568; doi:10.3390/microorganisms13040792)
Supplement: Supplementary file 1 [file microorganisms-13-00792-s001.zip]

Archive with 1 entries (1 files):
- microorganisms-3500808-supplementary.pdf
